# Supplementary material for: The Andean Adaptive Toolkit to Counteract High Altitude Maladaptation: Genome-Wide and Phenotypic Analysis of the Collas
Source: PLoS One. 2014 Mar 31;9(3):e93314. doi: 10.1371/journal.pone.0093314 (PMC3970967; doi:10.1371/journal.pone.0093314)
Supplement: Table S5 — Top 1% of iHS and XP-EHH results in Collas. (XLSX) [file pone.0093314.s010.xlsx]

## Sheet: iHS Collas top 1%
Rank	Chr new HA iHS 5.2013	Start	Stop	P-value	Pathways	Genes	Bin value
1	11	64000000	64200000	0	ENSG00000219435 ENSG00000182450 ENSG00000162302 ENSG00000173511 ENSG00000126432 ENSG00000168071 ENSG00000110011 ENSG00000207024 ENSG00000002330 ENSG00000173153 ENSG00000256940 ENSG00000224456 ENSG00000236935 ENSG00000231680 ENSG00000173113 ENSG00000221273 ENSG00000257069 ENSG00000173457 ENSG00000231492 ENSG00000173264 ENSG00000173486 ENSG00000149782 ENSG00000257086 ENSG00000256116	C11orf20 KCNK4 RPS6KA4 VEGFB PRDX5 CCDC88B DNAJC4 Y_RNA BAD ESRRA RP11-783K16.5 AP003774.7 AP003774.1 AP003774.6 TRMT112 MIR1237 RP11-783K16.10 PPP1R14B AP003774.5 GPR137 FKBP2 PLCB3 RP11-783K16.13 RP11-783K16.14	0.925926
2	6	46400000	46600000	0	ENSG00000146233 ENSG00000172348 ENSG00000228402 ENSG00000226541 ENSG00000236466	CYP39A1 RCAN2 RP3-347E1.2 RP11-795J1.2 RP11-795J1.1	0.545455
3	6	30600000	30800000	0	ENSG00000204560 ENSG00000137343 ENSG00000204564 ENSG00000196230 ENSG00000137404 ENSG00000228022 ENSG00000137312 ENSG00000137337 ENSG00000137331 ENSG00000146112 ENSG00000201988 ENSG00000228415 ENSG00000214894 ENSG00000230449 ENSG00000224328	DHX16 ATAT1 C6orf136 TUBB NRM HCG20 FLOT1 MDC1 IER3 PPP1R18 Y_RNA PTMAP1 LINC00243 RPL7P4 MDC1-AS1	0.41573
4	11	64400000	64600000	0.000166	ENSG00000068976 ENSG00000133895 ENSG00000228732 ENSG00000068831 ENSG00000237410 ENSG00000110076 ENSG00000171219 ENSG00000168067 ENSG00000168066	PYGM MEN1 AP001092.5 RASGRP2 AP001092.4 NRXN2 CDC42BPG MAP4K2 SF1	0.875
5	3	50200000	50400000	0.000499	ENSG00000243477 ENSG00000232352 ENSG00000004838 ENSG00000012171 ENSG00000068001 ENSG00000001617 ENSG00000114395 ENSG00000068028 ENSG00000114388 ENSG00000114383 ENSG00000114349 ENSG00000235058 ENSG00000188338 ENSG00000114353 ENSG00000186792 ENSG00000126062 ENSG00000114378 ENSG00000207922 ENSG00000213600 ENSG00000230454 ENSG00000179564 ENSG00000214706	NAT6 U73167.7 ZMYND10 SEMA3B HYAL2 SEMA3F CYB561D2 RASSF1 NPRL2 TUSC2 GNAT1 ZMYND10-AS1 SLC38A3 GNAI2 HYAL3 TMEM115 HYAL1 MIR566 U73169.1 U73166.2 C3orf45 IFRD2	0.807692
6	14	48200000	48400000	0.000665	ENSG00000259117 ENSG00000259129	RP11-476J6.1 RP11-479H16.1	0.78125
7	6	52000000	52200000	0.000681	ENSG00000112116 ENSG00000112118 ENSG00000207604 ENSG00000225613 ENSG00000112115 ENSG00000199080 ENSG00000218363	IL17F MCM3 MIR206 RP11-771D21.2 IL17A MIR133B SLC25A20P1	0.72093
8	6	49600000	49800000	0.000832	ENSG00000096006 ENSG00000112077 ENSG00000124490 ENSG00000240789 ENSG00000226707 ENSG00000170950 ENSG00000235122	CRISP3 RHAG CRISP2 RP3-417L20.3 RP11-719J20.1 PGK2 RP3-417L20.4	0.772727
9	7	100600000	100800000	0.000998	ENSG00000222636 ENSG00000169894 ENSG00000205277 ENSG00000225946 ENSG00000169876 ENSG00000169871 ENSG00000227053 ENSG00000106366 ENSG00000106367	7SK MUC3A MUC12 RP11-395B7.2 MUC17 TRIM56 RP11-395B7.4 SERPINE1 AP1S1	0.75
10	22	41600000	41800000	0.001164	ENSG00000199865 ENSG00000235513 ENSG00000100401 ENSG00000100403 ENSG00000167074 ENSG00000100399 ENSG00000100395	U6 RP4-756G23.5 RANGAP1 ZC3H7B TEF CHADL L3MBTL2	0.727273
11	11	64200000	64400000	0.001331	ENSG00000232500 ENSG00000237363 ENSG00000197891 ENSG00000168065 ENSG00000110076 ENSG00000181908 ENSG00000231492	AP005273.1 AP006288.1 SLC22A12 SLC22A11 NRXN2 AP003774.4 AP003774.5	0.71875
12	11	64800000	65000000	0.001331	ENSG00000149792 ENSG00000014216 ENSG00000254455 ENSG00000149806 ENSG00000149809 ENSG00000249251 ENSG00000254501 ENSG00000162300 ENSG00000255058 ENSG00000204710 ENSG00000255200 ENSG00000146670 ENSG00000254614 ENSG00000110025 ENSG00000197847 ENSG00000168061 ENSG00000168060 ENSG00000255173 ENSG00000187066 ENSG00000222477 ENSG00000174276 ENSG00000162298 ENSG00000149823	MRPL49 CAPN1 HIGD1AP10 FAU TM7SF2 PGAM1P8 AP003068.9 ZFPL1 AP003068.17 SPDYC AP003068.18 CDCA5 AP003068.23 SNX15 SLC22A20 SAC3D1 NAALADL1 AP003068.12 AP003068.6 U2 ZNHIT2 SYVN1 C11orf2	0.71875
13	6	119400000	119600000	0.001361	ENSG00000216316 ENSG00000111879 ENSG00000111885 ENSG00000220139	RP3-354N19.3 FAM184A MAN1A1 RP3-354N19.1	0.6
14	7	131800000	132000000	0.001376	ENSG00000221866 ENSG00000225144	PLXNA4 AC018643.4	0.403226
15	5	172600000	172800000	0.001702	ENSG00000113739 ENSG00000254200 ENSG00000199219 ENSG00000247006 ENSG00000243470 ENSG00000201277 ENSG00000252169 ENSG00000183072	STC2 RPL7AP33 U6 AC106731.1 AC008412.1 Y_RNA 5S_rRNA NKX2-5	0.571429
16	1	2400000	2600000	0.00183	ENSG00000157881 ENSG00000237058 ENSG00000228037 ENSG00000142606 ENSG00000229393 ENSG00000238164 ENSG00000215912 ENSG00000225931 ENSG00000224387 ENSG00000149527 ENSG00000157870 ENSG00000157873 ENSG00000197921	PANK4 RP13-436F16.1 RP3-395M20.9 MMEL1 RP3-395M20.3 RP3-395M20.8 TTC34 RP3-395M20.7 RP3-395M20.2 PLCH2 C1orf93 TNFRSF14 HES5	0.7
17	11	63800000	64000000	0.001996	ENSG00000133315 ENSG00000256341 ENSG00000256481 ENSG00000168439 ENSG00000126500 ENSG00000110011 ENSG00000256824 ENSG00000149761 ENSG00000149743 ENSG00000149781 ENSG00000256116	MACROD1 RP11-21A7A.3 RP11-21A7A.4 STIP1 FLRT1 DNAJC4 RP11-21A7A.2 NUDT22 TRPT1 FERMT3 RP11-783K16.14	0.676471
18	3	24800000	25000000	0.002042	ENSG00000237838	AC133680.1	0.560976
19	4	69000000	69200000	0.002162	ENSG00000250426 ENSG00000226894 ENSG00000249531 ENSG00000250642 ENSG00000248639 ENSG00000250026 ENSG00000083896 ENSG00000185873 ENSG00000248122	FTLP10 TMPRSS11BNL RP11-642E20.3 RP11-642E20.5 RP11-642E20.2 RP11-453E17.3 YTHDC1 TMPRSS11B RP11-642E20.4	0.666667
20	5	172400000	172600000	0.002162	ENSG00000113734 ENSG00000113732 ENSG00000253439 ENSG00000212402 ENSG00000253785 ENSG00000254328 ENSG00000207210 ENSG00000253172 ENSG00000164463	BNIP1 ATP6V0E1 CTC-209H22.2 SNORA74B CTC-308K20.3 CTC-308K20.4 Y_RNA CTC-209H22.3 C5orf41	0.666667
21	1	155000000	155200000	0.002495	ENSG00000160766 ENSG00000163462 ENSG00000169241 ENSG00000163463 ENSG00000179085 ENSG00000231064 ENSG00000232093 ENSG00000223452 ENSG00000173171 ENSG00000143537 ENSG00000208011 ENSG00000185499 ENSG00000251246 ENSG00000250784 ENSG00000163357 ENSG00000163354 ENSG00000236263 ENSG00000143590 ENSG00000169231 ENSG00000169242 ENSG00000243364 ENSG00000251780 ENSG00000202027	GBAP1 TRIM46 SLC50A1 KRTCAP2 DPM3 RP11-263K19.4 RP11-307C12.11 HMGN2P18 MTX1 ADAM15 MIR92B MUC1 RP11-540D14.8 RP11-540D14.6 DCST1 DCST2 RP11-263K19.6 EFNA3 THBS3 EFNA1 EFNA4 U7 Y_RNA	0.657143
22	12	15600000	15800000	0.002661	ENSG00000151490 ENSG00000151491	PTPRO EPS8	0.652174
23	22	48000000	48200000	0.002723	ENSG00000232897 ENSG00000224271 ENSG00000205634	RP11-191L9.5 RP11-191L9.4 RP11-191L9.6	0.538462
24	7	154800000	155000000	0.002751	ENSG00000217825 ENSG00000220575 ENSG00000157219 ENSG00000228806 ENSG00000228521 ENSG00000201066	AC099552.4 AC093726.4 HTR5A AC092628.3 AC099552.3 7SK	0.377049
25	21	44200000	44400000	0.002828	ENSG00000233056 ENSG00000224100 ENSG00000160193 ENSG00000225218 ENSG00000160199 ENSG00000248623 ENSG00000160194 ENSG00000233754 ENSG00000183486	ERVH48-1 AP001630.5 WDR4 AP001628.6 PKNOX1 AP001630.1 NDUFV3 AP001628.7 MX2	0.642857
26	10	27200000	27400000	0.002994	ENSG00000232224 ENSG00000236983 ENSG00000136758 ENSG00000107890 ENSG00000199855	LINC00202 C10orf52 YME1L1 ANKRD26 U6	0.64
27	12	21000000	21200000	0.003063	ENSG00000111700 ENSG00000205754 ENSG00000257046	SLCO1B3 SLCO1B7 RP11-545J16.1	0.531915
28	6	51800000	52000000	0.00316	ENSG00000170927 ENSG00000240641	PKHD1 AL121946.1	0.633333
29	11	67000000	67200000	0.003327	ENSG00000256514 ENSG00000173020 ENSG00000172932 ENSG00000172830 ENSG00000175634 ENSG00000255949 ENSG00000201684 ENSG00000175482 ENSG00000175463 ENSG00000173120 ENSG00000172508 ENSG00000255698 ENSG00000253024 ENSG00000175505 ENSG00000172531 ENSG00000172613	AP003419.11 ADRBK1 ANKRD13D SSH3 RPS6KB2 AP003419.16 7SK POLD4 TBC1D10C KDM2A CARNS1 AP003419.15 U6 CLCF1 PPP1CA RAD9A	0.619048
30	17	7400000	7600000	0.003404	ENSG00000161960 ENSG00000238917 ENSG00000141510 ENSG00000201489 ENSG00000207152 ENSG00000129194 ENSG00000248871 ENSG00000161956 ENSG00000161955 ENSG00000141499 ENSG00000129226 ENSG00000129214 ENSG00000239697 ENSG00000251860 ENSG00000181222 ENSG00000129255 ENSG00000209582 ENSG00000242442 ENSG00000129244 ENSG00000129245 ENSG00000233223 ENSG00000141504	EIF4A1 SNORD10 TP53 Y_RNA SNORA67 SOX15 TNFSF12-TNFSF13 SENP3 TNFSF13 WRAP53 CD68 SHBG TNFSF12 snoU13 POLR2A MPDU1 SNORA48 AC007421.1 ATP1B2 FXR2 AC113189.5 SAT2	0.5
31	14	48400000	48600000	0.003493	ENSG00000258639	RP11-10A2.1	0.617647
32	10	27000000	27200000	0.003659	ENSG00000136754 ENSG00000148459 ENSG00000206605 ENSG00000235843 ENSG00000238414 ENSG00000223027 ENSG00000234788	ABI1 PDSS1 U6 RP13-16H11.5 snoU13 SNORA57 RP13-16H11.6	0.607143
33	6	158000000	158200000	0.003744	ENSG00000242969 ENSG00000219448 ENSG00000175048	AL133510.1 RP11-193H22.2 ZDHHC14	0.488372
34	6	119600000	119800000	0.003826	ENSG00000200732 ENSG00000111885	U6 MAN1A1	0.6
35	8	87800000	88000000	0.003826	ENSG00000253778 ENSG00000176571	RP11-386D6.2 CNBD1	0.6
36	13	65800000	66000000	0.003826	ENSG00000214266	STARP1	0.6
37	16	28800000	29000000	0.003826	ENSG00000177455 ENSG00000178188 ENSG00000245192 ENSG00000178952 ENSG00000196296 ENSG00000251417 ENSG00000213658 ENSG00000168488 ENSG00000240634 ENSG00000176953 ENSG00000252461 ENSG00000169682 ENSG00000177548	CD19 SH2B1 AC109460.2 TUFM ATP2A1 AC145285.1 LAT ATXN2L RP11-1348G14.1 NFATC2IP SNORA43 SPNS1 RABEP2	0.6
38	6	158400000	158600000	0.004084	ENSG00000078269 ENSG00000122335 ENSG00000233496 ENSG00000185068	SYNJ2 SERAC1 SYNJ2-IT1 GTF2H5	0.477273
39	11	65400000	65600000	0.004425	ENSG00000172818 ENSG00000213445 ENSG00000173039 ENSG00000255120 ENSG00000175827 ENSG00000255557 ENSG00000172757 ENSG00000172977 ENSG00000255404 ENSG00000239356 ENSG00000197136 ENSG00000214659 ENSG00000254470 ENSG00000172922	OVOL1 SIPA1 RELA RP11-770G2.4 AP001266.1 RP11-770G2.2 CFL1 KAT5 RP11-770G2.5 AP001362.1 PCNXL3 KRT8P26 RP11-770G2.3 RNASEH2C	0.45
40	6	51600000	51800000	0.004491	ENSG00000170927	PKHD1	0.592593
41	6	158800000	159000000	0.004657	ENSG00000238019 ENSG00000130338 ENSG00000244552 ENSG00000146433 ENSG00000243373 ENSG00000219188	RP11-732M18.2 TULP4 AL360169.2 TMEM181 AL360169.1 RP11-107N4.1	0.590909
42	1	166400000	166600000	0.004765	ENSG00000225325 ENSG00000215834 ENSG00000234142 ENSG00000230231 ENSG00000238087	RP11-479J7.1 FMO9P RP11-276E17.2 FMO7P FMO8P	0.434783
43	6	156800000	157000000	0.004824	ENSG00000243919 ENSG00000227360 ENSG00000220347	TRNAV37P RP11-518I13.1 RP11-230C9.1	0.589744
44	22	41800000	42000000	0.00499	ENSG00000172346 ENSG00000100418 ENSG00000100417 ENSG00000100412 ENSG00000100413 ENSG00000100410 ENSG00000183864	CSDC2 PPPDE2 PMM1 ACO2 POLR3H PHF5A TOB2	0.583333
45	7	107400000	107600000	0.005106	ENSG00000105879 ENSG00000091140 ENSG00000091138 ENSG00000091136 ENSG00000229626	CBLL1 DLD SLC26A3 LAMB1 AC005046.5	0.42
46	10	16200000	16400000	0.005156	ENSG00000226140 ENSG00000201260	RP11-461K13.1 U6	0.578947
47	6	30800000	31000000	0.005236	ENSG00000226568 ENSG00000237923 ENSG00000204544 ENSG00000137411 ENSG00000168631 ENSG00000202241 ENSG00000213780 ENSG00000237775 ENSG00000204580 ENSG00000252761 ENSG00000233529 ENSG00000196260	MUC22 XXbac-BPG27H4.8 MUC21 VARS2 DPCR1 7SK GTF2H4 TIGD1L DDR1 Y_RNA HCG21 SFTA2	0.359788
48	6	50200000	50400000	0.005323			0.576923
49	12	114600000	114800000	0.005446	ENSG00000089225 ENSG00000257476	TBX5 RP11-139B1.1	0.418182
50	15	57800000	58000000	0.005502	ENSG00000137878 ENSG00000128849 ENSG00000255529 ENSG00000240874	GCOM1 CGNL1 GRINL1A CTD-2515H24.1	0.347826
51	11	67800000	68000000	0.005655	ENSG00000110066 ENSG00000242333 ENSG00000110719 ENSG00000110717 ENSG00000110721 ENSG00000255236 ENSG00000255031	SUV420H1 AP002992.1 TCIRG1 NDUFS8 CHKA CTD-2655K5.1 RP11-802E16.3	0.565217
52	7	132000000	132200000	0.005786	ENSG00000223436 ENSG00000221866	AC011625.1 PLXNA4	0.414634
53	5	141000000	141200000	0.005822	ENSG00000197948 ENSG00000171720 ENSG00000228737 ENSG00000164620 ENSG00000120318	FCHSD1 HDAC3 AC008781.7 RELL2 ARAP3	0.5625
54	14	104800000	105000000	0.005988	ENSG00000258598 ENSG00000189203 ENSG00000213159 ENSG00000222761	RP11-260M19.1 RP11-614O9.3 AL512362.1 U6	0.558824
55	5	153800000	154000000	0.006127	ENSG00000253886 ENSG00000253146 ENSG00000164576 ENSG00000164574 ENSG00000254293 ENSG00000245275 ENSG00000113196	CTB-158E9.2 CTD-2568P10.1 SAP30L GALNT10 CTB-158E9.1 CTB-157D17.1 HAND1	0.409091
56	5	15600000	15800000	0.006154	ENSG00000250250 ENSG00000183580	CTD-2350J17.1 FBXL7	0.552632
57	6	47000000	47200000	0.006467	ENSG00000153292 ENSG00000146072	GPR110 TNFRSF21	0.395833
58	6	90400000	90600000	0.006487	ENSG00000118412 ENSG00000218300 ENSG00000112159 ENSG00000199630 ENSG00000238747 ENSG00000219240 ENSG00000220871 ENSG00000217653	CASP8AP2 RP11-63K6.4 MDN1 Y_RNA snoU13 RP11-63K6.5 RP11-29C12.1 RP11-63K6.1	0.52381
59	12	117400000	117600000	0.006653	ENSG00000135108 ENSG00000174989 ENSG00000088992 ENSG00000258285 ENSG00000257279	FBXO21 FBXW8 TESC RP11-103B5.2 RP11-231I16.1	0.521739
60	6	156600000	156800000	0.006807	ENSG00000212295	SNORD28	0.391304
61	2	81000000	81200000	0.00682	ENSG00000230975	AC084193.1	0.52
62	9	18000000	18200000	0.006878			0.322581
63	8	10600000	10800000	0.006986	ENSG00000171044 ENSG00000258724 ENSG00000254093 ENSG00000248896 ENSG00000171056 ENSG00000253695 ENSG00000252565	XKR6 CTD-2135J3.4 PINX1 CTD-2135J3.3 SOX7 RP11-177H2.2 SNORD112	0.516129
64	7	150200000	150400000	0.007148	ENSG00000213205 ENSG00000221143 ENSG00000133574 ENSG00000243853 ENSG00000133561 ENSG00000179144 ENSG00000106560 ENSG00000232361	STRADBP1 AC069304.1 GIMAP4 ALDH7A1P3 GIMAP6 GIMAP7 GIMAP2 RP11-632K21.3	0.375
65	13	39800000	40000000	0.007148	ENSG00000183722	LHFP	0.375
66	14	24600000	24800000	0.007152	ENSG00000092330 ENSG00000213928 ENSG00000213920 ENSG00000139908 ENSG00000157379 ENSG00000254692 ENSG00000196943 ENSG00000196497 ENSG00000213906 ENSG00000213903 ENSG00000254505 ENSG00000092010 ENSG00000199804 ENSG00000259371 ENSG00000255526 ENSG00000129559 ENSG00000136305 ENSG00000100911 ENSG00000100918 ENSG00000100908 ENSG00000100931 ENSG00000100938 ENSG00000092098 ENSG00000100926 ENSG00000129467…	TINF2 IRF9 MDP1 TSSK4 DHRS1 RP11-468E2.1 C14orf21 IPO4 LTB4R2 LTB4R CHMP4A PSME1 5S_rRNA RP11-468E2.6 NEDD8-MDP1 NEDD8 CIDEB PSME2 REC8 FAM158A CHMP4A GMPR2 RNF31 TM9SF1 ADCY4 TGM1 RABGGTA RP11-468E2.2 RP11-468E2.4 RP11-468E2.5 FITM1	0.513514
67	1	78800000	79000000	0.007319	ENSG00000122420 ENSG00000212308 ENSG00000237413	PTGFR RN5S23 RP11-183M13.1	0.5
68	2	126200000	126400000	0.007319			0.5
69	4	174400000	174600000	0.007319	ENSG00000237125 ENSG00000164107 ENSG00000213370 ENSG00000234801	RP11-471J12.1 HAND2 RANP6 MORF4	0.5
70	5	154800000	155000000	0.007319			0.5
71	6	49400000	49600000	0.007319	ENSG00000146085 ENSG00000216998 ENSG00000112077 ENSG00000197261 ENSG00000031691 ENSG00000203972	MUT CYP2AC1P RHAG C6orf141 CENPQ GLYATL3	0.5
72	11	72200000	72400000	0.007319	ENSG00000186635 ENSG00000256007 ENSG00000251919 ENSG00000256633 ENSG00000186642 ENSG00000207809 ENSG00000238048 ENSG00000227467 ENSG00000255808	ARAP1 ARAP1-AS1 U7 RP11-169D4.2 PDE2A MIR139 AP005019.4 RP11-169D4.1 RP11-31L22.3	0.5
73	12	30400000	30600000	0.007319	ENSG00000257756 ENSG00000257932 ENSG00000251781	RP11-776A13.3 RP11-155I9.1 5S_rRNA	0.5
74	15	40000000	40200000	0.007319	ENSG00000166073 ENSG00000259580 ENSG00000259432 ENSG00000150667	GPR176 RP11-37C7.1 RP11-37C7.2 FSIP1	0.5
75	8	11200000	11400000	0.008169	ENSG00000184608 ENSG00000136573 ENSG00000199368 ENSG00000242483 ENSG00000154316 ENSG00000154319 ENSG00000255020	C8orf12 BLK U6 AF131216.1 TDH FAM167A AF131216.5	0.363636
76	12	116000000	116200000	0.008253	ENSG00000241656 ENSG00000258108 ENSG00000258280 ENSG00000240205 ENSG00000257781 ENSG00000257407	UBA52P7 RP11-1028N23.3 RP11-1028N23.2 AC009803.1 RP11-110L15.1 RP11-1028N23.4	0.297297
77	3	68400000	68600000	0.008509	ENSG00000183662	FAM19A1	0.354167
78	7	99600000	99800000	0.008816	ENSG00000207547 ENSG00000214309 ENSG00000168090 ENSG00000207757 ENSG00000106290 ENSG00000160844 ENSG00000166997 ENSG00000214142 ENSG00000242798 ENSG00000106261 ENSG00000221838 ENSG00000213420 ENSG00000208036 ENSG00000197093 ENSG00000166529 ENSG00000166526 ENSG00000235077 ENSG00000166508 ENSG00000146826 ENSG00000188186 ENSG00000239521 ENSG00000066923	MIR25 MBLAC1 COPS6 MIR93 TAF6 GATS CNPY4 AC073842.18 RP11-506M12.1 ZKSCAN1 AP4M1 GPC2 MIR106B GAL3ST4 ZSCAN21 ZNF3 AC073842.19 MCM7 C7orf43 C7orf59 GATS STAG3	0.483871
79	14	35200000	35400000	0.008816	ENSG00000243824 ENSG00000258738 ENSG00000258508 ENSG00000258704 ENSG00000198604 ENSG00000251726 ENSG00000258493	RP11-434O22.1 RP11-73E17.2 RP11-73E17.1 RP11-85K15.2 BAZ1A RNU7-41P RP11-73E17.3	0.483871
80	6	36200000	36400000	0.00885	ENSG00000224666 ENSG00000096070 ENSG00000010030 ENSG00000180316 ENSG00000189325 ENSG00000179165	RP1-50J22.4 BRPF3 ETV7 PNPLA1 C6orf222 PXT1	0.347826
81	3	182400000	182600000	0.009148	ENSG00000058063 ENSG00000240063 ENSG00000243378	ATP11B RP11-225N10.1 RP11-646E18.3	0.48
82	6	122800000	123000000	0.009148	ENSG00000135549 ENSG00000111897 ENSG00000240283 ENSG00000221557	PKIB SERINC1 RP11-574H13.2 Z99129.1	0.48
83	7	138600000	138800000	0.00919	ENSG00000105939 ENSG00000146858 ENSG00000122778 ENSG00000229677	ZC3HAV1 ZC3HAV1L KIAA1549 RP11-383F6.1	0.340426
84	4	99200000	99400000	0.009481	ENSG00000138698 ENSG00000168785 ENSG00000242318	RAP1GDS1 TSPAN5 RP11-810D13.1	0.47619
85	3	1800000	2000000	0.009629	ENSG00000214073	AC018814.1	0.274194
86	6	53200000	53400000	0.009647	ENSG00000226305 ENSG00000218261 ENSG00000217527 ENSG00000218049 ENSG00000012660 ENSG00000253010 ENSG00000249379 ENSG00000219863 ENSG00000001084 ENSG00000212065	RP11-96J19.3 RP11-96J19.1 RP3-483K16.2 RP11-96J19.2 ELOVL5 7SK RP1-27K12.4 RP3-483K16.3 GCLC AL591034.1	0.473684
87	20	24200000	24400000	0.009814	ENSG00000200231 ENSG00000232200 ENSG00000230133	RNU1-23P RP4-564O4.1 RP5-1100I6.2	0.472222
88	2	2400000	2600000	0.009871			0.339623
89	1	78600000	78800000	0.00998	ENSG00000122420 ENSG00000137960 ENSG00000227556 ENSG00000233333 ENSG00000237413	PTGFR GIPC2 RP11-472F19.1 RP11-472F19.2 RP11-183M13.1	0.46875
Windows present in the top 5% of Wichí iHS results were removed

## Sheet: XP-EHH Collas vs Wichí top 1%
Rank	Chr	Start	Stop	P-value	Genes	Pathways	Bin score
1	1	79400000	79600000	0	ELTD1 RP11-548C21.1	ENSG00000162618 ENSG00000230787	4.82544
2	1	79200000	79400000	0	ELTD1 RP4-641G12.4	ENSG00000162618 ENSG00000235400	4.82158
3	12	7400000	7600000	0	CD163L1 ACSM4 RP11-157G21.2	ENSG00000177675 ENSG00000215009 ENSG00000255836	4.52787
4	6	164400000	164600000	0	RP1-155D22.1	ENSG00000230627	3.69004
5	11	71400000	71600000	0	RP11-167J8.2 AP003498.2 5S_rRNA CTD-2313N18.5 RP11-167J8.3 CTD-2313N18.4 CTD-2313N18.2 CTD-2313N18.8 ZNF705E DEFB108B RP11-849H4.2 RP11-167J8.4 CTD-2313N18.7 FAM86C1	ENSG00000254504 ENSG00000223235 ENSG00000252902 ENSG00000248671 ENSG00000254972 ENSG00000254978 ENSG00000255319 ENSG00000255157 ENSG00000214534 ENSG00000184276 ENSG00000254469 ENSG00000254805 ENSG00000225805 ENSG00000158483	3.12334
6	12	7200000	7400000	0.000222	ABC12-49244600F4.3 RP11-185H22.1 C1R RP11-273B20.1 U6 PEX5 RBP5 RP11-273B20.3 CLSTN3 C1RL	ENSG00000205885 ENSG00000256480 ENSG00000159403 ENSG00000256967 ENSG00000200345 ENSG00000139197 ENSG00000139194 ENSG00000255572 ENSG00000139182 ENSG00000139178	4.66446
7	2	14800000	15000000	0.000241			4.02083
8	3	67400000	67600000	0.000388	RP11-223D18.1 SUCLG2	ENSG00000242510 ENSG00000172340	4.19287
9	7	100600000	100800000	0.000444	7SK MUC3A MUC12 RP11-395B7.2 MUC17 TRIM56 RP11-395B7.4 SERPINE1 AP1S1	ENSG00000222636 ENSG00000169894 ENSG00000205277 ENSG00000225946 ENSG00000169876 ENSG00000169871 ENSG00000227053 ENSG00000106366 ENSG00000106367	4.29451
10	11	71600000	71800000	0.000481	RP11-757C15.4 RP11-757C15.2 RP11-757C15.3 U6 RP11-849H4.4 IL18BP NUMA1 RP11-849H4.2 AP002490.1 LAMTOR1 RNF121 LRTOMT	ENSG00000255296 ENSG00000228915 ENSG00000254593 ENSG00000206783 ENSG00000251143 ENSG00000137496 ENSG00000137497 ENSG00000254469 ENSG00000212089 ENSG00000149357 ENSG00000137522 ENSG00000184154	3.54811
11	2	14600000	14800000	0.000667	FAM84A AC011897.2	ENSG00000162981 ENSG00000228505	4.19722
12	1	95000000	95200000	0.000715	F3 RP11-86H7.6 RP11-86H7.7 RP11-86H7.3 RP11-86H7.2 RP11-86H7.1	ENSG00000117525 ENSG00000223675 ENSG00000235565 ENSG00000232857 ENSG00000244433 ENSG00000224081	3.61199
13	7	149200000	149400000	0.000722	AC004932.1 ZNF767 AC004932.2	ENSG00000242350 ENSG00000133624 ENSG00000242546	3.48849
14	1	241600000	241800000	0.000776	CHML FH KMO OPN3	ENSG00000203668 ENSG00000091483 ENSG00000117009 ENSG00000054277	3.59833
15	3	67600000	67800000	0.000889	RP11-81N13.1 SUCLG2	ENSG00000241316 ENSG00000172340	3.73979
16	4	172600000	172800000	0.000962	GALNTL6	ENSG00000174473	3.47465
17	23	15000000	15200000	0.001068	RP11-699A7.1	ENSG00000236929	2.84492
18	14	23600000	23800000	0.001111	RP11-124D2.1 BCL2L2-PABPN1 PPP1R3E U6 PABPN1 BCL2L2 U6 SLC7A8 HOMEZ C14orf164	ENSG00000240131 ENSG00000258643 ENSG00000235194 ENSG00000252347 ENSG00000100836 ENSG00000129473 ENSG00000202229 ENSG00000092068 ENSG00000215271 ENSG00000215277	3.70312
19	20	53200000	53400000	0.001165	DOK5	ENSG00000101134	3.59602
20	11	71200000	71400000	0.001203	KRTAP5-11 KRTAP5-10 AP000867.1 RP11-167J8.2 AP000867.14 RP11-757C15.1 RP11-167J8.1 KRTAP5-7 RP11-684B2.5 RP11-684B2.4 KRTAP5-8 AP003498.1 NADSYN1 OR7E87P AP000867.13 KRTAP5-9 RP11-684B2.3	ENSG00000204571 ENSG00000204572 ENSG00000187811 ENSG00000254504 ENSG00000248903 ENSG00000255261 ENSG00000239481 ENSG00000244411 ENSG00000255415 ENSG00000255562 ENSG00000241233 ENSG00000221458 ENSG00000172890 ENSG00000184055 ENSG00000249387 ENSG00000254997 ENSG00000254924	3.382
21	22	37800000	38000000	0.001333	MFNG PPP1R29 CARD10 RP5-1177I5.3 LGALS2 CDC42EP1 RP1-63G5.5	ENSG00000100060 ENSG00000166897 ENSG00000100065 ENSG00000225867 ENSG00000100079 ENSG00000128283 ENSG00000243902	3.67118
22	6	1000000	1200000	0.001431	AL033381.1 snoU13	ENSG00000176515 ENSG00000238438	3.51018
23	1	12400000	12600000	0.001443	VPS13D AL109757.1 SNORA59A AL031296.1 RP5-888M10.2	ENSG00000048707 ENSG00000243206 ENSG00000239149 ENSG00000241848 ENSG00000229484	3.36508
24	1	36800000	37000000	0.001553	U4 CSF3R MRPS15 OSCP1 STK40 SNORA63 LSM10	ENSG00000222821 ENSG00000119535 ENSG00000116898 ENSG00000116885 ENSG00000196182 ENSG00000201448 ENSG00000181817	3.42379
25	7	100800000	101000000	0.001556	PLOD3 RABL5 MOGAT3 VGF U6 AC004876.1 ZNHIT1 CLDN15 RP11-132A1.4 AZGP1P2 FIS1 C7orf52 RP4-747G18.5 RP11-132A1.3 AP1S1	ENSG00000106397 ENSG00000128581 ENSG00000106384 ENSG00000128564 ENSG00000207454 ENSG00000205267 ENSG00000106400 ENSG00000106404 ENSG00000232445 ENSG00000214252 ENSG00000214253 ENSG00000167011 ENSG00000213394 ENSG00000232301 ENSG00000106367	3.57129
26	2	68600000	68800000	0.001684	FBXO48 APLF AC127383.1 AC130709.1 PLEK	ENSG00000204923 ENSG00000169621 ENSG00000229462 ENSG00000214525 ENSG00000115956	3.25838
27	6	89600000	89800000	0.001778	AL079342.1 RP1-72A23.1 PNRC1 RNGTT RP1-72A23.3 U2	ENSG00000203863 ENSG00000220960 ENSG00000146278 ENSG00000111880 ENSG00000220130 ENSG00000223001	3.54472
28	4	132200000	132400000	0.001924	RP11-314N14.1	ENSG00000250102	3.22758
29	4	132400000	132600000	0.001924	RP11-314N14.1 RP11-758B24.1	ENSG00000250102 ENSG00000248715	3.22758
30	6	89800000	90000000	0.001941	SRSF12 GABRR1 GABRR2 PM20D2	ENSG00000154548 ENSG00000146276 ENSG00000111886 ENSG00000146281	3.37319
31	1	57000000	57200000	0.002	C1orf168 RP11-377K22.2 PRKAA2 PPAP2B RP11-213P13.1 RP11-377K22.3	ENSG00000187889 ENSG00000225475 ENSG00000162409 ENSG00000162407 ENSG00000236776 ENSG00000224980	3.54042
32	6	89400000	89600000	0.002137	SNORA73 RNGTT	ENSG00000222145 ENSG00000111880	2.8359
33	12	6800000	7000000	0.002146	DSTNP2 GPR162 U47924.11 LEPREL2 PTMS C12orf53 USP5 CDCA3 GNB3 TPI1 RP4-761J14.5 LRRC23 SPSB2 AC125494.2 COPS7A CD4 LAG3 MLF2 U6 RPL13P5 U47924.25	ENSG00000248593 ENSG00000250510 ENSG00000256010 ENSG00000110811 ENSG00000159335 ENSG00000139200 ENSG00000111667 ENSG00000111665 ENSG00000111664 ENSG00000111669 ENSG00000256541 ENSG00000010626 ENSG00000111671 ENSG00000244532 ENSG00000111652 ENSG00000010610 ENSG00000089692 ENSG00000089693 ENSG00000252186 ENSG00000240370 ENSG00000237240	3.37373
34	11	69600000	69800000	0.002222	FGF3	ENSG00000186895	3.49859
35	9	81600000	81800000	0.002329	RP11-507F17.1	ENSG00000226234	3.33331
36	23	128400000	128600000	0.002406	RPS26P56 SMARCA1 5S_rRNA	ENSG00000226339 ENSG00000102038 ENSG00000201518	3.2226
37	11	69400000	69600000	0.002444	FGF4 CCND1 FGF19 RP11-300I6.5 ORAOV1	ENSG00000075388 ENSG00000110092 ENSG00000162344 ENSG00000256441 ENSG00000149716	3.49499
38	21	35000000	35200000	0.002646	ITSN1 CRYZL1 AP000304.12	ENSG00000205726 ENSG00000205758 ENSG00000249209	3.12598
39	12	7000000	7200000	0.002667	MIR200C SCARNA12 MIR141 EMG1 RP3-461F17.1 C1R PHB2 U47924.19 LRRC23 ENO2 ATN1 C12orf57 PTPN6 LPCAT3 C1S RP3-461F17.2 RNU7-1 U47924.27	ENSG00000207713 ENSG00000238795 ENSG00000207708 ENSG00000126749 ENSG00000239701 ENSG00000159403 ENSG00000215021 ENSG00000255896 ENSG00000010626 ENSG00000111674 ENSG00000111676 ENSG00000111678 ENSG00000111679 ENSG00000111684 ENSG00000182326 ENSG00000257078 ENSG00000238923 ENSG00000257084	3.49427
40	2	207800000	208000000	0.002717	KLF7 MIR2355 CPO KLF7-IT1	ENSG00000118263 ENSG00000253008 ENSG00000144410 ENSG00000237892	3.32594
41	14	96600000	96800000	0.002861	ATG2B RP11-404P21.9 RP11-404P21.8 RP11-404P21.6 BDKRB1 RP11-404P21.2 RP11-404P21.5 snoU13 BDKRB2 RP11-404P21.1 RP11-404P21.3	ENSG00000066739 ENSG00000258788 ENSG00000258691 ENSG00000258729 ENSG00000100739 ENSG00000258533 ENSG00000258412 ENSG00000238776 ENSG00000168398 ENSG00000259036 ENSG00000258793	3.339
42	2	81800000	82000000	0.002887	AC013262.1	ENSG00000233444	3.10834
43	1	203400000	203600000	0.002889	ATP2B4 OPTC PRELP	ENSG00000058668 ENSG00000188770 ENSG00000188783	3.47935
44	11	66000000	66200000	0.003106	RP11-867G23.4 RP11-867G23.13 RP11-867G23.9 RP11-867G23.8 NPAS4 RP11-867G23.1 PACS1 CNIH2 RP11-867G23.10 RP11-867G23.3 KLC2 TMEM151A BRMS1 RP11-867G23.2 B3GNT1 RP11-867G23.12 RIN1 CD248 U1 RAB1B RP11-755F10.3 YIF1A RP11-755F10.1 SLC29A2	ENSG00000254452 ENSG00000254458 ENSG00000254736 ENSG00000255468 ENSG00000174576 ENSG00000254855 ENSG00000175115 ENSG00000174871 ENSG00000254510 ENSG00000245156 ENSG00000174996 ENSG00000179292 ENSG00000174744 ENSG00000254762 ENSG00000174684 ENSG00000254756 ENSG00000174791 ENSG00000174807 ENSG00000202317 ENSG00000174903 ENSG00000254461 ENSG00000174851 ENSG00000255320 ENSG00000174669	3.32431
45	1	91800000	92000000	0.003111	HFM1 CDC7 AC098691.1	ENSG00000162669 ENSG00000097046 ENSG00000252229	3.46305
46	23	128600000	128800000	0.003127	APLN SMARCA1 OCRL SNORD112	ENSG00000171388 ENSG00000102038 ENSG00000122126 ENSG00000252551	3.10785
47	23	14400000	14600000	0.003205	GLRA2	ENSG00000101958	2.83202
48	1	91600000	91800000	0.003333	Y_RNA HFM1 FEN1P1	ENSG00000206817 ENSG00000162669 ENSG00000215873	3.45706
49	5	92800000	93000000	0.003368	MIR2277 FAM172A NR2F1 RP11-65F13.3 RP11-65F13.2	ENSG00000251725 ENSG00000113391 ENSG00000175745 ENSG00000250089 ENSG00000237187	3.10607
50	11	63800000	64000000	0.003494	MACROD1 RP11-21A7A.3 RP11-21A7A.4 STIP1 FLRT1 DNAJC4 RP11-21A7A.2 NUDT22 TRPT1 FERMT3 RP11-783K16.14	ENSG00000133315 ENSG00000256341 ENSG00000256481 ENSG00000168439 ENSG00000126500 ENSG00000110011 ENSG00000256824 ENSG00000149761 ENSG00000149743 ENSG00000149781 ENSG00000256116	3.31579
51	8	67000000	67200000	0.003556	CRH TRIM55 AC084082.1 AC084082.3 DNAJC5B RP11-366K18.3	ENSG00000147571 ENSG00000147573 ENSG00000241308 ENSG00000253190 ENSG00000147570 ENSG00000253138	3.42197
52	20	52600000	52800000	0.003577	CYP24A1 BCAS1	ENSG00000019186 ENSG00000064787	3.31758
53	2	82000000	82200000	0.003608	AC105419.1 AC079896.1	ENSG00000221707 ENSG00000242118	3.10402
54	14	97800000	98000000	0.003778	AL355098.1 CTD-2506J14.1	ENSG00000240730 ENSG00000246084	3.41845
55	8	66800000	67000000	0.003849	DNAJC5B	ENSG00000147570	3.05592
56	2	15000000	15200000	0.003882	AC068286.1	ENSG00000235127	3.3127
57	9	109400000	109600000	0.004	RP11-308N19.5 7SK RP11-308N19.4	ENSG00000228143 ENSG00000200131 ENSG00000234229	3.41262
58	12	102400000	102600000	0.004089	NUP37 PMCH CCDC53 RP11-554E23.4 DRAM1 C12orf48	ENSG00000075188 ENSG00000183395 ENSG00000120860 ENSG00000257222 ENSG00000136048 ENSG00000185480	3.01622
59	2	233400000	233600000	0.004222	AC073254.1 AC064852.5 CHRND TIGD1 GIGYF2 CHRNG EFHD1 snoU13 AC073254.1 EIF4E2	ENSG00000237126 ENSG00000213055 ENSG00000135902 ENSG00000221944 ENSG00000204120 ENSG00000196811 ENSG00000115468 ENSG00000239170 ENSG00000244384 ENSG00000135930	3.38033
60	7	149400000	149600000	0.00427	SSPO RP11-728K20.1 ZNF862 RP4-751H13.6 ATP6V0E2 ZNF467 KRBA1	ENSG00000197558 ENSG00000224016 ENSG00000106479 ENSG00000204934 ENSG00000171130 ENSG00000181444 ENSG00000133619	3.24572
61	23	130000000	130200000	0.004274	ENOX2 RP1-23K20.2 ARHGAP36	ENSG00000165675 ENSG00000228659 ENSG00000147256	2.75428
62	13	20800000	21000000	0.004292	GJB6 CRYL1	ENSG00000121742 ENSG00000165475	3.27993
63	16	16800000	17000000	0.00433			3.01557
64	4	179200000	179400000	0.004444	RP11-84H6.1 5S_rRNA	ENSG00000241877 ENSG00000201727	3.35536
65	12	102600000	102800000	0.004571	IGF1 RP11-18O15.1	ENSG00000017427 ENSG00000258142	3.01234
66	21	34400000	34600000	0.004658	C21orf54 AP000289.6 OLIG2 AP000282.2 AP000288.2 OLIG1 AP000290.7	ENSG00000229086 ENSG00000226527 ENSG00000205927 ENSG00000227757 ENSG00000232539 ENSG00000184221 ENSG00000226433	3.21913
67	4	174400000	174600000	0.004667	RP11-471J12.1 HAND2 RANP6 MORF4	ENSG00000237125 ENSG00000164107 ENSG00000213370 ENSG00000234801	3.30494
68	23	130200000	130400000	0.004811	AL590131.1 OR11Q1P ARHGAP36	ENSG00000241198 ENSG00000237650 ENSG00000147256	2.99465
69	1	79000000	79200000	0.004889	RP4-641G12.3 IFI44 PTGFR IFI44L AC104837.1 AL354946.1	ENSG00000238015 ENSG00000137965 ENSG00000122420 ENSG00000137959 ENSG00000221683 ENSG00000212038	3.29102
70	20	51600000	51800000	0.005007	AL050316.1 RP11-15M15.1 AL121902.1 7SK TSHZ2	ENSG00000252629 ENSG00000223492 ENSG00000221140 ENSG00000199218 ENSG00000182463	3.07617
71	11	19600000	19800000	0.005047	NAV2 SNORA1	ENSG00000166833 ENSG00000207407	3.16575
72	2	82600000	82800000	0.005052	AC010105.1	ENSG00000237498	2.97896
73	11	71800000	72000000	0.005111	RP11-807H22.6 PHOX2A FOLR1 RP11-807H22.5 RP11-807H22.7 AP000593.5 snoU13 AP000593.6 FOLR3 C11orf51 LAMTOR1 INPPL1 FOLR2 RP11-807H22.4 LRTOMT	ENSG00000255860 ENSG00000165462 ENSG00000110195 ENSG00000256518 ENSG00000204971 ENSG00000228286 ENSG00000238768 ENSG00000213365 ENSG00000110203 ENSG00000110200 ENSG00000149357 ENSG00000165458 ENSG00000165457 ENSG00000257075 ENSG00000184154	3.25594
74	11	66600000	66800000	0.005292	RCE1 LRFN4 U3 PC C11orf86 SYT12 RNU7-23P C11orf80	ENSG00000173653 ENSG00000173621 ENSG00000252709 ENSG00000173599 ENSG00000173237 ENSG00000173227 ENSG00000239099 ENSG00000173715	2.9574
75	1	12200000	12400000	0.005333	SNORA70 TNFRSF8 RP5-1118D24.2 VPS13D TNFRSF1B	ENSG00000252969 ENSG00000120949 ENSG00000225196 ENSG00000048707 ENSG00000028137	3.25311
76	4	0	200000	0.005342	Z95704.4 Z95704.2 Z95704.3 RP11-1365D11.1 Z95704.1 ZNF595 ZNF718 Z95704.3 AC118278.1	ENSG00000248302 ENSG00000255436 ENSG00000256143 ENSG00000250892 ENSG00000207643 ENSG00000197701 ENSG00000250312 ENSG00000250238 ENSG00000211553	2.74157
77	1	54000000	54200000	0.005435	U7 GLIS1	ENSG00000239007 ENSG00000174332	3.1542
78	5	95400000	95600000	0.005533	MIR583 RP11-254I22.3 U6 RP11-254I22.1 RP11-254I22.2 CTD-2337A12.1	ENSG00000207578 ENSG00000249746 ENSG00000206997 ENSG00000250551 ENSG00000250158 ENSG00000251314	2.95227
79	7	149000000	149200000	0.005556	AC004941.1 AC004941.3 AC004941.5 ZNF746 TRNAY17P NPM1P12 ZNF777	ENSG00000243632 ENSG00000228151 ENSG00000231397 ENSG00000181220 ENSG00000242144 ENSG00000215311 ENSG00000196453	3.24281
80	19	51400000	51600000	0.005722	KLK7 KLK4 KLK9 KLK11 KLK5 KLK6 KLK13 KLK12 KLK8 KLK10 AC011483.1 KLK14	ENSG00000169035 ENSG00000167749 ENSG00000213022 ENSG00000167757 ENSG00000167754 ENSG00000167755 ENSG00000167759 ENSG00000186474 ENSG00000129455 ENSG00000129451 ENSG00000228674 ENSG00000129437	3.03288
81	4	179000000	179200000	0.005773	U1	ENSG00000253000	2.95126
82	20	52200000	52400000	0.005778	RNU7-14P ZNF217 AC005808.3	ENSG00000238468 ENSG00000171940 ENSG00000235415	3.19219
83	2	235200000	235400000	0.005823	AC097713.3 AC097713.4 AC097713.5 AC097713.2	ENSG00000228162 ENSG00000231682 ENSG00000237784 ENSG00000232690	3.12271
84	5	140000000	140200000	0.006	AC005609.2 HARS2 VTRNA1-2 PCDHA4 PCDHA2 PCDHA1 NDUFA2 TMCO6 VTRNA1-3 CD14 RP11-515C16.7 HARS PCDHA3 ZMAT2 DND1 WDR55 VTRNA1-1 IK	ENSG00000248106 ENSG00000112855 ENSG00000202111 ENSG00000204967 ENSG00000204969 ENSG00000204970 ENSG00000131495 ENSG00000113119 ENSG00000202515 ENSG00000170458 ENSG00000250515 ENSG00000170445 ENSG00000255408 ENSG00000146007 ENSG00000256453 ENSG00000120314 ENSG00000199990 ENSG00000113141	3.11785
85	5	139800000	140000000	0.006014	SNORD45 ANKHD1-EIF4EBP3 SRA1 ANKHD1 SNORA27 APBB3 EIF4EBP3 RP11-515C16.2 RP11-515C16.1 SLC35A4	ENSG00000200051 ENSG00000254996 ENSG00000213523 ENSG00000131503 ENSG00000200235 ENSG00000113108 ENSG00000243056 ENSG00000251453 ENSG00000240518 ENSG00000176087	2.92452
86	8	135000000	135200000	0.006211			3.10466
87	11	67400000	67600000	0.006222	RP11-119D9.3 RPL37P2 UNC93B5 TBX10 RP11-655M14.14 ALDH3B2 ACY3 RP11-655M14.4 RP11-655M14.6 AP003385.2 FAM86C2P RP11-655M14.5	ENSG00000227620 ENSG00000239559 ENSG00000184795 ENSG00000167800 ENSG00000254883 ENSG00000132746 ENSG00000132744 ENSG00000255147 ENSG00000235855 ENSG00000227834 ENSG00000160172 ENSG00000254447	3.11593
88	8	66000000	66200000	0.006255	RPL31P41	ENSG00000239261	2.92118
89	16	15800000	16000000	0.00641	NDE1 FOPNL MYH11 U6	ENSG00000072864 ENSG00000133393 ENSG00000133392 ENSG00000206778	2.64112
90	20	52400000	52600000	0.006438	SUMO1P1 AC005220.3 BCAS1 AC006076.1	ENSG00000241721 ENSG00000236352 ENSG00000064787 ENSG00000225563	2.97388
91	4	124600000	124800000	0.006444	RP11-93L9.1 AC096732.2 AC096732.1 RP11-107E21.1	ENSG00000249464 ENSG00000226655 ENSG00000228489 ENSG00000250458	3.09285
92	7	101400000	101600000	0.006495	CTA-339C12.1 CUX1	ENSG00000259294 ENSG00000257923	2.91815
93	1	241800000	242000000	0.006599	WDR64 RP11-553N16.1 OPN3	ENSG00000162843 ENSG00000229022 ENSG00000054277	3.05847
94	4	174600000	174800000	0.006667	RP11-161D15.2	ENSG00000250043	3.07459
95	23	130400000	130600000	0.006736	AL135784.1 OR1AA1P RP1-154J13.2 RP4-687J17.2 OR5BH1P OR11N1P IGSF1	ENSG00000216047 ENSG00000234288 ENSG00000230973 ENSG00000229082 ENSG00000242610 ENSG00000185903 ENSG00000147255	2.91094
96	13	65000000	65200000	0.006889			3.06365
97	9	109600000	109800000	0.006976	5S_rRNA ZNF462 RP11-508N12.3 RP11-508N12.2 RP11-508N12.4	ENSG00000212276 ENSG00000148143 ENSG00000231562 ENSG00000230782 ENSG00000242631	2.9063
98	1	56800000	57000000	0.006988	RP4-710M16.2 PPAP2B	ENSG00000223956 ENSG00000162407	3.04978
99	7	41400000	41600000	0.007111			3.04816
100	22	37600000	37800000	0.007153	SSTR3 CYTH4 RAC2 PPP1R29 RP1-151B14.9 Z82188.1 RP1-63G5.7 RP1-63G5.5	ENSG00000183473 ENSG00000100055 ENSG00000128340 ENSG00000166897 ENSG00000226233 ENSG00000255594 ENSG00000237862 ENSG00000243902	2.9653
101	13	114200000	114400000	0.007217	ATP4B TFDP1 TMCO3 GRK1	ENSG00000186009 ENSG00000198176 ENSG00000150403 ENSG00000185974	2.89259
102	11	66200000	66400000	0.007333	U4 SNORA43 CTSF CTD-3074O7.11 DPP3 CCS PELI3 RBM14-RBM4 CTD-3074O7.7 CCDC87 ACTN3 ZDHHC24 CTD-3074O7.2 RBM14 CTD-3074O7.5 BBS1 MRPL11	ENSG00000199325 ENSG00000201733 ENSG00000174080 ENSG00000256349 ENSG00000254986 ENSG00000173992 ENSG00000174516 ENSG00000248643 ENSG00000254596 ENSG00000182791 ENSG00000248746 ENSG00000174165 ENSG00000250105 ENSG00000239306 ENSG00000255517 ENSG00000174483 ENSG00000174547	3.04691
103	13	39400000	39600000	0.007376	PLA2G12AP2 FREM2-AS1 FREM2 ANKRD26P2 PROSER1 STOML3	ENSG00000225221 ENSG00000225350 ENSG00000150893 ENSG00000235550 ENSG00000120685 ENSG00000133115	3.04031
104	4	170000000	170200000	0.007457	RP11-327O17.2 SH3RF1 RPL6P12	ENSG00000251171 ENSG00000154447 ENSG00000214671	2.88606
105	7	69200000	69400000	0.007479	AUTS2	ENSG00000158321	2.58936
106	7	157800000	158000000	0.007556	PTPRN2 AC011899.10	ENSG00000155093 ENSG00000231980	3.04445
107	7	93800000	94000000	0.007698			2.88313
108	5	112200000	112400000	0.007764	REEP5 ZRSR1 XBP1P1 MCC CTC-554D6.1 SRP19 DCP2	ENSG00000129625 ENSG00000212643 ENSG00000249947 ENSG00000171444 ENSG00000258864 ENSG00000153037 ENSG00000172795	3.04004
109	7	101200000	101400000	0.007778	RP5-1059M17.1 MYL10 EMID2	ENSG00000233123 ENSG00000106436 ENSG00000160963	3.04342
110	2	231000000	231200000	0.007868	SP140 SP140L AC093171.1 AC009950.2 SP110 AC009950.1	ENSG00000079263 ENSG00000185404 ENSG00000231578 ENSG00000225963 ENSG00000135899 ENSG00000243565	2.91444
111	9	140800000	141000000	0.007938	CACNA1B	ENSG00000148408	2.87902
112	13	64800000	65000000	0.008			3.03158
113	17	35200000	35400000	0.008152	LHX1 AATF RP11-445F12.2 RP11-445F12.1	ENSG00000132130 ENSG00000108270 ENSG00000259373 ENSG00000255509	3.03855
114	5	93000000	93200000	0.008179	RP11-549J18.1 FAM172A RP11-65F13.1 POU5F2	ENSG00000251023 ENSG00000113391 ENSG00000249353 ENSG00000248483	2.87135
115	23	121800000	122000000	0.008222	U3	ENSG00000212321	3.01003
116	2	82200000	82400000	0.00842	AC079896.1	ENSG00000231781	2.86422
117	20	62600000	62800000	0.008444	ZNF512B PRPF6 MYT1 RGS19 LINC00176 OPRL1 SAMD10 RP13-152O15.5 C20orf201 NPBWR2 TCEA2 SOX18	ENSG00000196700 ENSG00000101161 ENSG00000196132 ENSG00000171700 ENSG00000196421 ENSG00000125510 ENSG00000130590 ENSG00000237371 ENSG00000171695 ENSG00000125522 ENSG00000171703 ENSG00000203883	3.00773
118	4	179400000	179600000	0.00854			3.0287
119	23	90400000	90600000	0.008547	RP13-212L9.1	ENSG00000206062	2.57035
120	6	90600000	90800000	0.008584	RP3-512E2.2 RP11-63K6.7 BACH2 7SK GJA10 Y_RNA	ENSG00000226455 ENSG00000232532 ENSG00000112182 ENSG00000222078 ENSG00000135355 ENSG00000252891	2.86063
121	23	90200000	90400000	0.00866			2.86304
122	1	101000000	101200000	0.008667	RP11-84O12.3 GPR88 VCAM1 RP11-84O12.4 RP11-84O12.2	ENSG00000224685 ENSG00000181656 ENSG00000162692 ENSG00000230402 ENSG00000213421	3.00173
123	19	32000000	32200000	0.008889	5S_rRNA	ENSG00000252780	3.00094
124	12	46600000	46800000	0.008901	RP11-96H19.1 SLC38A1 SLC38A2 RP11-474P2.2 RP11-474P2.4	ENSG00000257261 ENSG00000111371 ENSG00000134294 ENSG00000258096 ENSG00000257496	2.85058
125	16	11400000	11600000	0.008929	AC009121.1 MIR548H2 RMI2 AC099489.1 Y_RNA snoU13	ENSG00000238774 ENSG00000221801 ENSG00000175643 ENSG00000188897 ENSG00000199668 ENSG00000239187	3.01547
126	13	39600000	39800000	0.009111	NXT1P1 PROSER1 NHLRC3	ENSG00000214823 ENSG00000120685 ENSG00000188811	2.99824
127	4	41400000	41600000	0.009141	LIMCH1	ENSG00000064042	2.81377
128	16	10600000	10800000	0.009299	EMP2 TEKT5 RP11-27M24.1	ENSG00000213853 ENSG00000153060 ENSG00000256013	2.85706
129	2	121200000	121400000	0.009317	AC073257.1 AC073257.2	ENSG00000232140 ENSG00000237614	3.01515
130	6	150200000	150400000	0.009333	CCT7P1 RP11-244K5.1 RAET1G ULBP3 ULBP2 PHBP1 ULBP1 RP11-472G23.10 RP11-350J20.9 RP11-472G23.3 RAET1L RP11-244K5.3 RP11-244K5.6 RAET1E RP11-244K5.4 BTF3P10 RP11-244K5.7 RP11-472G23.6 RAET1K	ENSG00000217733 ENSG00000223701 ENSG00000203722 ENSG00000131019 ENSG00000131015 ENSG00000213091 ENSG00000111981 ENSG00000235972 ENSG00000216906 ENSG00000219298 ENSG00000155918 ENSG00000219854 ENSG00000240712 ENSG00000164520 ENSG00000216621 ENSG00000231120 ENSG00000215094 ENSG00000216444 ENSG00000218358	2.9799
131	23	38400000	38600000	0.009382	RP5-972B16.2 RNU7-7P TSPAN7	ENSG00000250349 ENSG00000238606 ENSG00000156298	2.8045
132	2	68800000	69000000	0.009556	ARHGAP25 PROKR1 APLF	ENSG00000163219 ENSG00000169618 ENSG00000169621	2.96078
133	23	129800000	130000000	0.009615	ENOX2	ENSG00000165675	2.55841
134	6	65200000	65400000	0.009622	EYS RP11-69I22.2	ENSG00000188107 ENSG00000217811	2.79659
135	3	194400000	194600000	0.009705	AC090505.3 AC090505.1 AC090505.4 AC106706.1 AC090505.2 AC090505.6 FAM43A AC090505.5	ENSG00000244576 ENSG00000238031 ENSG00000230401 ENSG00000233987 ENSG00000240295 ENSG00000237222 ENSG00000185112 ENSG00000234805	2.9969
136	7	136800000	137000000	0.009778	PTN AC009264.1 AC009517.2 SNORD81	ENSG00000105894 ENSG00000234352 ENSG00000224469 ENSG00000202023	2.95542
137	6	127800000	128000000	0.009863	C6orf174 RP11-325O24.2 RP11-325O24.1 RP11-151M7.1 RP3-403A15.5 C6orf58	ENSG00000214338 ENSG00000219699 ENSG00000218187 ENSG00000219284 ENSG00000255330 ENSG00000184530	2.77623
138	19	31800000	32000000	0.01	TSHZ3	ENSG00000121297	2.94634
